# Supplementary material for: Coordination between scientific and technological innovation and the high-quality development of Baijiu industry: The coupling and decoupling perspective
Source: PLoS One. 2024 May 7;19(5):e0301589. doi: 10.1371/journal.pone.0301589 (PMC11075833; doi:10.1371/journal.pone.0301589)
Supplement: S1 File — (XLSX) [file pone.0301589.s001.xlsx]

## Sheet: 2011
	x'ij	I1	I2	I3	I4	C1	C2	C3	C4	C5	C6	C7	S1	S2	S3	S4	S5	S6	O1	O2	O3
Sichuan		0.0781514	1	0.411003	1	0.661924	0.765829	1	1	0.794726	1	0	0.0248928	0.94689	1	1	1	0.525144	0.138627	0.610102	0.504627
Guizhou		1	0.225213	0.2453	0.398632	0	0.659203	0.13036	0.372533	1	0.1606	0.222064	0	1	0.591031	0.180851	0.0342696	0	0	0	1
Jiangsu		0.0193507	0.0126065	0.0864255	0.367132	1	1	0.127033	0.697317	0	0	1	1	0.0805164	0.300237	0.124113	0.18096	1	1	1	0.338678
Anhui		0.254364	0	0	0	0.62136	0	0.0898153	0.347198	0.0832	0.247076	0.819898	0.190325	0	0.0702859	0.180851	0.0846721	0.230723	0.104728	0.528654	0
Shanxi		0	0.0166951	1	0.0817842	0.68359	0.42698	0	0	0.250792	0.963597	0.429772	0.0837676	0.459279	0	0	0	0.23257	0.0488636	0.194175	0.11816
	Improved weights
	Wj		0.0582864	0.0454811	0.0708592	0.0453395	0.0527115	0.0593163	0.0468693	0.0474777	0.0416261	0.0607217	0.0386542	0.0479985	0.0409344	0.0439609	0.04739	0.0480159	0.0499261	0.052756	0.0481797	0.0534955
	Comprehensive Index
	sum	I1	I2	I3	I4	C1	C2	C3	C4	C5	C6	C7	S1	S2	S3	S4	S5	S6	O1	O2	O3
Sichuan	0.66221	0.00455517	0.0454811	0.0291234	0.0453395	0.034891	0.0454261	0.0468693	0.0474777	0.0330813	0.0607217	0	0.00119482	0.0387604	0.0439609	0.04739	0.0480159	0.0262184	0.00731339	0.0293945	0.0269953
Guizhou	0.357473	0.0582864	0.0102429	0.0173818	0.0180737	0	0.0391015	0.0061099	0.017687	0.0416261	0.00975188	0.00858369	0	0.0409344	0.0259822	0.00857052	0.00164549	0	0	0	0.0534955
Jiangsu	0.462257	0.00112788	0.000573356	0.00612404	0.0166456	0.0527115	0.0593163	0.00595396	0.033107	0	0	0.0386542	0.0479985	0.00329589	0.0131987	0.00588173	0.00868896	0.0499261	0.052756	0.0481797	0.0181178
Anhui	0.185807	0.0148259	0	0	0	0.0327528	0	0.00420958	0.0164842	0.00346329	0.0150029	0.0316925	0.00913533	0	0.00308983	0.00857052	0.00406561	0.0115191	0.00552501	0.0254704	0
Shanxi	0.274936	0	0.00075931	0.0708592	0.00370805	0.036033	0.0253268	0	0	0.0104395	0.0585113	0.0166125	0.00402072	0.0188003	0	0	0	0.0116113	0.00257785	0.00935527	0.00632102

## Sheet: 2012
	x'ij	I1	I2	I3	I4	C1	C2	C3	C4	C5	C6	C7	S1	S2	S3	S4	S5	S6	O1	O2	O3
Sichuan		0.0742338	1	0.181039	0.384569	0.662809	0.7249	1	1	0.592669	1	0	0.021318	0.793906	1	1	1	0.548105	0.162771	0.568856	0.138
Guizhou		1	0.295399	0.596556	1	0	0.67224	0.194175	0.570111	1	0.770712	0.252718	0	1	0.678265	0.195312	0.0487718	0	0	0	0.323407
Jiangsu		0.0552417	0	0.094226	0.313464	1	1	0.130431	0.747173	0	0	1	1	0.126757	0.333584	0.113281	0.277673	1	1	1	1
Anhui		0.263223	0.0144011	0	0	0.639926	0	0.0782885	0.315121	0.0462955	0.308285	0.829612	0.191243	0	0.0766395	0.25	0.0981817	0.232544	0.127321	0.671944	0
Shanxi		0	0.00456621	1	0.171511	0.686081	0.412579	0	0	0.216501	0.924855	0.412288	0.0736157	0.451692	0	0	0	0.175195	0.0346171	0.277962	0.0353992
	Improved weights
Wj		0.0616472	0.0498868	0.0586711	0.0543129	0.0479314	0.060948	0.0528457	0.0512599	0.0420888	0.0462699	0.0400038	0.0441276	0.0409461	0.0479585	0.0542973	0.0547499	0.0449733	0.046951	0.0431957	0.0569351
	Comprehensive Index
	sum	I1	I2	I3	I4	C1	C2	C3	C4	C5	C6	C7	S1	S2	S3	S4	S5	S6	O1	O2	O3
Sichuan	0.592418	0.00457631	0.0498868	0.0106217	0.0208871	0.0317693	0.0441812	0.0528457	0.0512599	0.0249448	0.0462699	0	0.000940713	0.0325073	0.0479585	0.0542973	0.0547499	0.0246501	0.00764227	0.0245722	0.00785704
Guizhou	0.439176	0.0616472	0.0147365	0.0350006	0.0543129	0	0.0409717	0.0102613	0.0292239	0.0420888	0.0356608	0.0101097	0	0.0409461	0.0325285	0.0106049	0.00267025	0	0	0	0.0184132
Jiangsu	0.498759	0.0034055	0	0.00552834	0.0170251	0.0479314	0.060948	0.00689271	0.0383	0	0	0.0400038	0.0441276	0.00519018	0.0159982	0.00615086	0.0152026	0.0449733	0.046951	0.0431957	0.0569351
Anhui	0.193834	0.016227	0.000718425	0	0	0.0306725	0	0.00413721	0.0161531	0.00194852	0.0142643	0.0331876	0.00843912	0	0.00367551	0.0135743	0.00537544	0.0104583	0.00597783	0.0290251	0
Shanxi	0.239913	0	0.000227793	0.0586711	0.00931528	0.0328848	0.0251459	0	0	0.00911226	0.042793	0.0164931	0.00324849	0.018495	0	0	0	0.00787911	0.00162531	0.0120068	0.00201546

## Sheet: 2013
	x'ij	I1	I2	I3	I4	C1	C2	C3	C4	C5	C6	C7	S1	S2	S3	S4	S5	S6	O1	O2	O3
Sichuan		0.0792474	1	0.0650858	0.234176	0.784437	1	1	1	0.576448	0.737664	0	0.0171037	0.554394	1	1	1	0.574592	0.16983	0.646641	0.663219
Guizhou		1	0.378398	0.571172	1	0	0.556975	0.250312	0.732589	1	0.344444	0.351007	0	1	0.975012	0.251724	0.0661111	0	0	0	1
Jiangsu		0.0713069	0	0.0586505	0.330261	1	0.189266	0.141748	0.787276	0	0.988889	0.991192	1	0.135918	0.554219	0.12069	0.254789	1	1	1	0.603444
Anhui		0.268702	0.0425608	0	0.0338822	0.646745	0	0.0932198	0.365521	0.0474603	1	1	0.191724	0	0.0885568	0.244828	0.0891731	0.257986	0.14329	0.915692	0
Shanxi		0	0.00500715	1	0	0.683937	0.0846043	0	0	0.18101	0	0.348138	0.0582659	0.350815	0	0	0	0.194897	0.03426	0.36342	0.196675
	Improved weights
Wj		0.0555227	0.0483971	0.0571802	0.0555377	0.0483278	0.0449762	0.0508698	0.047918	0.0375866	0.0580618	0.0470033	0.0540976	0.0386553	0.0468019	0.0519994	0.0519501	0.052537	0.0562316	0.0450955	0.0512507
	Comprehensive Index
	sum	I1	I2	I3	I4	C1	C2	C3	C4	C5	C6	C7	S1	S2	S3	S4	S5	S6	O1	O2	O3
Sichuan	0.59169	0.00440003	0.0483971	0.00372162	0.0130056	0.0379101	0.0449762	0.0508698	0.047918	0.0216667	0.0428301	0	0.00092527	0.0214303	0.0468019	0.0519994	0.0519501	0.0301873	0.00954981	0.0291606	0.0339905
Guizhou	0.461068	0.0555227	0.0183133	0.0326597	0.0555377	0	0.0250506	0.0127333	0.0351042	0.0375866	0.0199991	0.0164985	0	0.0386553	0.0456324	0.0130895	0.00343448	0	0	0	0.0512507
Jiangsu	0.521029	0.00395915	0	0.00335364	0.0183419	0.0483278	0.00851246	0.00721071	0.0377247	0	0.0574167	0.0465892	0.0540976	0.00525396	0.0259385	0.00627579	0.0132363	0.052537	0.0562316	0.0450955	0.030927
Anhui	0.274007	0.0149191	0.00205982	0	0.00188174	0.0312557	0	0.00474207	0.017515	0.00178387	0.0580618	0.0470033	0.0103718	0	0.00414462	0.0127309	0.00463255	0.0135538	0.00805742	0.0412936	0
Shanxi	0.172795	0	0.000242331	0.0571802	0	0.0330532	0.00380518	0	0	0.00680353	0	0.0163636	0.00315205	0.0135609	0	0	0	0.0102393	0.0019265	0.0163886	0.0100798

## Sheet: 2014
	x'ij	I1	I2	I3	I4	C1	C2	C3	C4	C5	C6	C7	S1	S2	S3	S4	S5	S6	O1	O2	O3
Sichuan		0.0807688	1	0.29831	0.348009	0.726587	1	1	1	0.718942	0.368657	0.510699	0.0124067	0.522	0.760413	1	1	0.546798	0.168473	0.614479	0.0637414
Guizhou		1	0.464481	0	2.05195e-15	0	0.999083	0.240648	0.687837	1	0.370968	0.0389004	0	1	1	0.285266	0.0842238	0	0	0	1
Jiangsu		0.0815703	0	1	1	1	0.722472	0.157219	0.779703	0	0.629032	1	1	0.160269	0.743865	0.115987	0.236291	1	1	0.772206	0.5291
Anhui		0.219225	0.0717668	0.367197	0.170225	0.807418	0.254367	0.102305	0.380207	0.0491811	1	0.53815	0.195779	0	0.102791	0.266458	0.100487	0.127425	0.136136	1	0
Shanxi		0	0.00546448	1.2353e-14	0	0.597582	0	0	0	0.129667	0	0	0.0445399	0.356811	0	0	0	0.0650453	0.0240301	0.456666	0.245982
	Improved weights
Wj		0.0523482	0.0520123	0.045729	0.0477384	0.0422461	0.0506908	0.0574289	0.0486191	0.03933	0.0650019	0.0434598	0.0480342	0.0407064	0.0511366	0.0582723	0.0561362	0.0471044	0.0486845	0.0458693	0.0594517
	Comprehensive Index
	sum	I1	I2	I3	I4	C1	C2	C3	C4	C5	C6	C7	S1	S2	S3	S4	S5	S6	O1	O2	O3
Sichuan	0.589436	0.0042281	0.0520123	0.0136414	0.0166134	0.0306955	0.0506908	0.0574289	0.0486191	0.028276	0.0239634	0.0221949	0.000595947	0.0212488	0.0388849	0.0582723	0.0561362	0.0257566	0.00820202	0.0281857	0.00378953
Guizhou	0.412193	0.0523482	0.0241587	0	9.79566e-17	0	0.0506443	0.0138202	0.033442	0.03933	0.0241136	0.00169061	0	0.0407064	0.0511366	0.0166231	0.00472801	0	0	0	0.0594517
Jiangsu	0.583177	0.00427006	0	0.045729	0.0477384	0.0422461	0.0366227	0.0090289	0.0379084	0	0.0408883	0.0434598	0.0480342	0.00652396	0.0380387	0.00675885	0.0132645	0.0471044	0.0486845	0.0354205	0.0314559
Anhui	0.296143	0.011476	0.00373276	0.0167915	0.00812625	0.0341102	0.0128941	0.00587526	0.0184853	0.00193429	0.0650019	0.0233879	0.00940411	0	0.00525639	0.0155271	0.00564098	0.00600225	0.0066277	0.0458693	0
Shanxi	0.0870983	0	0.00028422	5.64892e-16	0	0.0252455	0	0	0	0.00509982	0	0	0.00213944	0.0145245	0	0	0	0.00306391	0.0011699	0.0209469	0.0146241

## Sheet: 2015
	x'ij	I1	I2	I3	I4	C1	C2	C3	C4	C5	C6	C7	S1	S2	S3	S4	S5	S6	O1	O2	O3
Sichuan		0.0649084	1	0.972865	1	0.73997	0.953422	1	1	0.802842	0	0.697685	0.00465966	0.421571	0.93564	1	1	0.343577	0.0806031	0.544644	0.489134
Guizhou		1	0.553823	0.394017	0.95831	0	1	0.24941	0.71078	1	0.294056	0.155144	0	1	1	0.329268	0.0949688	0	0	0	1
Jiangsu		0.11614	0	0.0391507	0.307365	1	0.667629	0.132883	0.658234	0	0.394905	1	1	0.147739	0.516409	0.125	0.250455	1	1	0.565756	0.326575
Anhui		0.231542	0.102079	0	0	0.80531	0.0196011	0.0940053	0.347765	0.0528697	1	0.602398	0.182528	0	0.115797	0.307927	0.105064	0.133681	0.136201	1	0
Shanxi		0	0.00593912	1	0.100328	0.572112	0	0	0	0.156159	0.798302	0	0.0263256	0.254392	0	0	0	0.0139927	0.0122543	0.442755	0.21305
	Improved weights
Wj		0.0566257	0.0411403	0.068735	0.0385511	0.0499027	0.0445781	0.0500172	0.04582	0.034653	0.0434401	0.0571301	0.0600325	0.0420784	0.0423999	0.0522509	0.0539965	0.0617382	0.0618099	0.0516533	0.0434471
	Comprehensive Index
	sum	I1	I2	I3	I4	C1	C2	C3	C4	C5	C6	C7	S1	S2	S3	S4	S5	S6	O1	O2	O3
Sichuan	0.632697	0.00367549	0.0411403	0.0668699	0.0385511	0.0369265	0.0425018	0.0500172	0.04582	0.0278209	0	0.0398588	0.000279731	0.017739	0.039671	0.0522509	0.0539965	0.0212118	0.00498207	0.0281326	0.0212515
Guizhou	0.439606	0.0566257	0.0227845	0.0270828	0.0369439	0	0.0445781	0.0124748	0.0325679	0.034653	0.0127738	0.00886338	0	0.0420784	0.0423999	0.0172046	0.00512798	0	0	0	0.0434471
Jiangsu	0.487032	0.00657649	0	0.00269102	0.0118493	0.0499027	0.0297616	0.00664644	0.0301603	0	0.0171547	0.0571301	0.0600325	0.00621661	0.0218957	0.00653136	0.0135237	0.0617382	0.0618099	0.0292231	0.0141887
Anhui	0.26465	0.0131112	0.00419955	0	0	0.0401872	0.000873778	0.00470189	0.0159346	0.0018321	0.0434401	0.0344151	0.0109576	0	0.00490976	0.0160894	0.0056731	0.00825321	0.0084186	0.0516533	0
Shanxi	0.187519	0	0.000244337	0.068735	0.00386776	0.02855	0	0	0	0.00541139	0.0346783	0	0.00158039	0.0107044	0	0	0	0.000863886	0.000757437	0.0228698	0.00925642

## Sheet: 2016
	x'ij	I1	I2	I3	I4	C1	C2	C3	C4	C5	C6	C7	S1	S2	S3	S4	S5	S6	O1	O2	O3
Sichuan		0.0649084	1	0.972865	1	0.73997	0.953422	1	1	0.802842	0	0.697685	0.00465966	0.421571	0.93564	1	1	0.343577	0.0806031	0.544644	0.489134
Guizhou		1	0.553823	0.394017	0.95831	0	1	0.24941	0.71078	1	0.294056	0.155144	0	1	1	0.329268	0.0949688	0	0	0	1
Jiangsu		0.11614	0	0.0391507	0.307365	1	0.667629	0.132883	0.658234	0	0.394905	1	1	0.147739	0.516409	0.125	0.250455	1	1	0.565756	0.326575
Anhui		0.231542	0.102079	0	0	0.80531	0.0196011	0.0940053	0.347765	0.0528697	1	0.602398	0.182528	0	0.115797	0.307927	0.105064	0.133681	0.136201	1	0
Shanxi		0	0.00593912	1	0.100328	0.572112	0	0	0	0.156159	0.798302	0	0.0263256	0.254392	0	0	0	0.0139927	0.0122543	0.442755	0.21305
	Improved weights
Wj		0.0566257	0.0411403	0.068735	0.0385511	0.0499027	0.0445781	0.0500172	0.04582	0.034653	0.0434401	0.0571301	0.0600325	0.0420784	0.0423999	0.0522509	0.0539965	0.0617382	0.0618099	0.0516533	0.0434471
	Comprehensive Index
	sum	I1	I2	I3	I4	C1	C2	C3	C4	C5	C6	C7	S1	S2	S3	S4	S5	S6	O1	O2	O3
Sichuan	0.504224	0.00617512	0.0405624	0	0.00337463	0.0323597	0.0485294	0.0529108	0.0441309	0.0280807	0	0.0310085	0.000113709	0.0171501	0.0336606	0.0517257	0.055395	0.0189004	0.00898821	0.015978	0.0151801
Guizhou	0.512146	0.0501237	0.027674	0.0194596	0.0459519	0	0.0443898	0.0146853	0.0349943	0.0363097	0.0595668	0.0197602	0	0.0413305	0.0421433	0.0206903	0.00546255	0.00429672	0	0	0.0453076
Jiangsu	0.455694	0.00212841	0.00166829	0.00227458	0	0.0427224	0.0286741	0.0047194	0.0200227	0	0.0409828	0.0591965	0.0554919	0.00765239	0.0147874	0.00882379	0.0136345	0.063067	0.0545825	0.0236946	0.011571
Anhui	0.274492	0.0149304	0.00544648	0.0034762	0.00244229	0.0340901	0	0.00531699	0.0164286	0.00244966	0.0448952	0.0422859	0.010246	0	0.00494387	0.0168869	0.00488086	0.00673196	0.0107566	0.0482839	0
Shanxi	0.214415	0	0	0.062668	0.00683474	0.0247029	0.0263186	0	0	0.00648654	0.0380485	0	0.000796724	0.0110037	0	0	0	0	0.00813034	0.0206837	0.00874078

## Sheet: 2017
	x'ij	I1	I2	I3	I4	C1	C2	C3	C4	C5	C6	C7	S1	S2	S3	S4	S5	S6	O1	O2	O3
Sichuan		0.157194	1	0.00735908	0.155813	0.955849	1	1	0.986412	0.620814	1	0.591636	0.00156946	0.338675	0.618361	1	1	0.434028	0.190083	0.359226	0.296863
Guizhou		1	0.585326	0.597245	1	0	0.872995	0.349699	1	1	0.827633	0.354686	0	1	1	0.497076	0.0871094	0	0	0	1
Jiangsu		0.0626955	0.0366859	0.178991	0.432166	1	0.778557	0.127356	0.645716	0	0	1	1	0.125191	0.333033	0.131579	0.218638	1	1	0.516442	0.262784
Anhui		0.493425	0.148805	0	0	0.997086	0	0.0811579	0.305223	0.0315644	0.26988	0.717972	0.186298	0	0.0842379	0.312865	0.0835379	0.439388	0.191772	1	0
Shanxi		0	0	1	0.194712	0.72199	0.394921	0	0	0.171481	0.611729	0	0.0215196	0.213557	0	0	0	0.0208548	0.0927806	0.301629	0.217448
	Improved weights
Wj		0.0579429	0.0465052	0.0605234	0.0534369	0.0449922	0.0533113	0.0549143	0.0470328	0.0342657	0.0418023	0.0591111	0.057497	0.0383975	0.041771	0.052	0.0596682	0.053021	0.056381	0.0451551	0.0422708
	Comprehensive Index
	sum	I1	I2	I3	I4	C1	C2	C3	C4	C5	C6	C7	S1	S2	S3	S4	S5	S6	O1	O2	O3
Sichuan	0.573149	0.0091083	0.0465052	0.000445396	0.00832615	0.0430057	0.0533113	0.0549143	0.0463937	0.0212726	0.0418023	0.0349722	9.02395e-05	0.0130043	0.0258296	0.052	0.0596682	0.0230126	0.0107171	0.0162209	0.0125487
Guizhou	0.530838	0.0579429	0.0272207	0.0361473	0.0534369	0	0.0465406	0.0192035	0.0470328	0.0342657	0.034597	0.0209659	0	0.0383975	0.041771	0.025848	0.00519766	0	0	0	0.0422708
Jiangsu	0.462171	0.00363276	0.00170609	0.0108331	0.0230936	0.0449922	0.0415059	0.00699368	0.0303698	0	0	0.0591111	0.057497	0.004807	0.0139111	0.00684211	0.0130458	0.053021	0.056381	0.02332	0.0111081
Anhui	0.268735	0.0285905	0.00692019	0	0	0.0448611	0	0.00445673	0.0143555	0.00108158	0.0112816	0.0424401	0.0107116	0	0.0035187	0.016269	0.00498456	0.0232968	0.0108123	0.0451551	0
Shanxi	0.194499	0	0	0.0605234	0.0104048	0.0324839	0.0210538	0	0	0.0058759	0.0255717	0	0.00123731	0.00820004	0	0	0	0.00110574	0.00523107	0.0136201	0.00919172

## Sheet: 2018
	x'ij	I1	I2	I3	I4	C1	C2	C3	C4	C5	C6	C7	S1	S2	S3	S4	S5	S6	O1	O2	O3
Sichuan		0.19249	1	0	0.409424	0.76983	1	1	0.951899	0.621735	1	0.717081	0.00539113	0.313283	0.632561	1	1	0.503919	0.239213	0.365832	0.412491
Guizhou		1	0.114761	0.2801	1	0	0.584518	0.352992	1	1	0.523971	0.391086	0	1	1	0.451713	0.041308	0	0	0	1
Jiangsu		0.0554695	0.0490644	0.067863	0.350371	1	0.667252	0.101458	0.540852	0	0	1	1	0.110536	0.244319	0.0841121	0.15361	1	1	0.508904	0.161562
Anhui		0.568483	0.28815	0.010232	0	0.804487	0.313528	0.0707934	0.271602	0.0412148	0.72358	0.659853	0.202002	0	0.0808059	0.333333	0.0773172	0.40814	0.202178	1	0
Shanxi		0	0	1	0.596148	0.618173	0	0	0	0.297078	0.598825	0	0.0226709	0.213877	0	0	0	0.1956	0.118994	0.40082	0.330294
	Improved weights
Wj		0.0579121	0.05691	0.0579133	0.0484934	0.0433264	0.0515581	0.050964	0.0464942	0.0381851	0.0595739	0.0515972	0.0509278	0.0448987	0.0423671	0.0489728	0.0576481	0.0467726	0.0510324	0.050537	0.0439157
	Comprehensive Index
	sum	I1	I2	I3	I4	C1	C2	C3	C4	C5	C6	C7	S1	S2	S3	S4	S5	S6	O1	O2	O3
Sichuan	0.608501	0.0111475	0.05691	0	0.0198544	0.0333539	0.0515581	0.050964	0.0442578	0.023741	0.0595739	0.0369994	0.000274559	0.014066	0.0267997	0.0489728	0.0576481	0.0235696	0.0122076	0.0184881	0.0181149
Guizhou	0.469042	0.0579121	0.00653105	0.0162215	0.0484934	0	0.0301366	0.0179899	0.0464942	0.0381851	0.031215	0.0201789	0	0.0448987	0.0423671	0.0221217	0.00238133	0	0	0	0.0439157
Jiangsu	0.396404	0.00321235	0.00279226	0.00393017	0.0169907	0.0433264	0.0344022	0.00517071	0.0251464	0	0	0.0515972	0.0509278	0.00496293	0.0103511	0.00411921	0.0088553	0.0467726	0.0510324	0.0257185	0.00709511
Anhui	0.310333	0.032922	0.0163986	0.000592567	0	0.0348555	0.0161649	0.00360791	0.0126279	0.00157379	0.0431065	0.0340466	0.0102875	0	0.00342351	0.0163243	0.00445718	0.0190898	0.0103176	0.050537	0
Shanxi	0.221364	0	0	0.0579133	0.0289092	0.0267832	0	0	0	0.011344	0.0356743	0	0.00115458	0.00960278	0	0	0	0.00914873	0.00607253	0.0202562	0.0145051

## Sheet: 2019
	x'ij	I1	I2	I3	I4	C1	C2	C3	C4	C5	C6	C7	S1	S2	S3	S4	S5	S6	O1	O2	O3
Sichuan		0.421739	1	0.271252	0.433271	0.775268	1	1	0.830307	0.536714	0	0.863899	0.000262026	0.289936	0.735782	1	1	0.425946	0.287733	0.0577404	0.345772
Guizhou		0.803226	0.0647603	0.575251	1	0	0.572743	0.399416	1	1	0.90873	0.0178817	0	1	1	0.384868	0.0195563	0	0	0	1
Jiangsu		0.586032	0.0231287	0.167815	0.339414	1	0.440212	0.123589	0.577969	0	0.55669	1	1	0.0924157	0.208264	0.0460526	0	1	1	0.502583	0.175599
Anhui		1	0.251051	0	0	0.80623	0.0545077	0.0558362	0.194197	0.0291574	1	0.807428	0.203297	0	0.0774661	0.309211	0.0328731	0.670783	0.246087	1	0
Shanxi		0	0	1	0.169756	0.655305	0	0	0	0.291203	0.869615	0	0.0158403	0.278563	0	0	0.000895488	0.204177	0.141005	0.211078	0.331799
	Improved weights
Wj		0.0734768	0.0578571	0.0552898	0.0465524	0.0436624	0.0485666	0.0474676	0.0488635	0.0386968	0.0556627	0.0486905	0.0562118	0.0429285	0.0414676	0.0501393	0.0571948	0.0459243	0.0557418	0.0423987	0.0432071
	Comprehensive Index
	sum	I1	I2	I3	I4	C1	C2	C3	C4	C5	C6	C7	S1	S2	S3	S4	S5	S6	O1	O2	O3
Sichuan	0.560595	0.0309881	0.0578571	0.0149975	0.0201698	0.0338501	0.0485666	0.0474676	0.0405717	0.0207691	0	0.0420637	1.4729e-05	0.0124465	0.0305111	0.0501393	0.0571948	0.0195612	0.0160388	0.00244812	0.0149398
Guizhou	0.474931	0.0590185	0.00374684	0.0318055	0.0465524	0	0.0278161	0.0189593	0.0488635	0.0386968	0.0505824	0.00087067	0	0.0429285	0.0414676	0.019297	0.00111852	0	0	0	0.0432071
Jiangsu	0.449991	0.0430598	0.00133816	0.00927844	0.0158005	0.0436624	0.0213796	0.00586648	0.0282416	0	0.0309869	0.0486905	0.0562118	0.00396727	0.00863621	0.00230905	0	0.0459243	0.0557418	0.0213089	0.00758715
Anhui	0.353041	0.0734768	0.0145251	0	0	0.0352019	0.00264725	0.00265041	0.00948915	0.0011283	0.0556627	0.0393141	0.0114277	0	0.00321233	0.0155036	0.00188017	0.0308052	0.0137173	0.0423987	0
Shanxi	0.2049	0	0	0.0552898	0.00790253	0.0286122	0	0	0	0.0112686	0.0484051	0	0.000890412	0.0119583	0	0	5.12172e-05	0.00937666	0.00785986	0.00894941	0.0143361

## Sheet: 2020
	x'ij	I1	I2	I3	I4	C1	C2	C3	C4	C5	C6	C7	S1	S2	S3	S4	S5	S6	O1	O2	O3
Sichuan		0.404065	1	0.362498	0.701539	0.77155	1	1	0.823305	0.539664	0	0.825791	0	0.194683	0.723646	1	1	0.520105	0.337909	0.0568304	0.260155
Guizhou		0.404977	0.0311814	0.453505	1	0	0.572101	0.398959	1	1	1	0.0170683	0.00161394	1	1	0.589655	0.024852	0	0	0	1
Jiangsu		0.890587	0.0469917	0	0	1	0.465158	0.0636947	0.334997	0	0.633287	1	1	0.0139744	0.158595	0.0275862	0.000915149	1	1	0.551585	0.240059
Anhui		1	0.251208	9.20171e-17	0.00390683	0.802779	0.239522	0.0393387	0.143481	0.032213	0.862483	0.70174	0.200148	0	0.0386431	0.331034	0.0293991	0.197148	0.278866	1	0
Shanxi		0	0	1	0.405015	0.654993	0	0	0	0.339637	1	0	0.0163478	0.341519	0	0	0	0.503606	0.134566	0.254925	0.380722
	Improved weights
Wj		0.0601599	0.0597095	0.0626496	0.0364149	0.0427305	0.0528616	0.0500822	0.0478991	0.0379298	0.0567622	0.0481641	0.0520943	0.0428207	0.0442763	0.0481482	0.0583851	0.057401	0.0507709	0.0449559	0.0457843
	Comprehensive Index
	sum	I1	I2	I3	I4	C1	C2	C3	C4	C5	C6	C7	S1	S2	S3	S4	S5	S6	O1	O2	O3
Sichuan	0.576252	0.0243085	0.0597095	0.0227104	0.0255465	0.0329688	0.0528616	0.0500822	0.0394356	0.0204694	0	0.0397735	0	0.00833646	0.0320404	0.0481482	0.0583851	0.0298546	0.017156	0.00255486	0.011911
Guizhou	0.447495	0.0243634	0.00186183	0.0284119	0.0364149	0	0.0302422	0.0199807	0.0478991	0.0379298	0.0567622	0.000822077	8.40772e-05	0.0428207	0.0442763	0.0283908	0.00145099	0	0	0	0.0457843
Jiangsu	0.432106	0.0535776	0.00280585	0	0	0.0427305	0.024589	0.00318997	0.0160461	0	0.0359468	0.0481641	0.0520943	0.000598392	0.00702199	0.00132823	5.34311e-05	0.057401	0.0507709	0.024797	0.0109909
Anhui	0.315309	0.0601599	0.0149995	5.76483e-18	0.000142267	0.0343032	0.0126615	0.00197017	0.00687259	0.00122183	0.0489564	0.0337987	0.0104266	0	0.00171097	0.0159387	0.00171647	0.0113165	0.0141583	0.0449559	0
Shanxi	0.255138	0	0	0.0626496	0.0147486	0.0279882	0	0	0	0.0128824	0.0567622	0	0.000851627	0.0146241	0	0	0	0.0289075	0.00683203	0.0114604	0.0174311

[truncated: 1 more sheets: 2021]
