# Supplementary material for: Coordination between scientific and technological innovation and the high-quality development of Baijiu industry: The coupling and decoupling perspective
Source: PLoS One. 2024 May 7;19(5):e0301589. doi: 10.1371/journal.pone.0301589 (PMC11075833; doi:10.1371/journal.pone.0301589)
Supplement: S2 File — (XLSX) [file pone.0301589.s002.xlsx]

## Sheet: Coupling coordination
						C is the coupling degree		T is the comprehensive index of the STI and HQDBI		D is the coupling coordination degree
		HQDBI		STI		C		T		D
2011	Sichuan	0.66221		0.52769		0.993589		0.59495		0.768854
	Guizhou	0.357473		0.00234388		0.160893		0.179908		0.170135
	Jiangsu	0.462257		0.689332		0.980366		0.575795		0.751325
	Anhui	0.185807		0.207208		0.998516		0.196507		0.442963
	Shanxi	0.274936		0.0502221		0.722767		0.162579		0.342793
2012	Sichuan	0.592418		0.544927		0.999128		0.568672		0.753775
	Guizhou	0.439176		0.00142013		0.113363		0.220298		0.158031
	Jiangsu	0.498759		0.668353		0.989386		0.583556		0.759844
	Anhui	0.193834		0.175964		0.998832		0.184899		0.429748
	Shanxi	0.239913		0.0445168		0.726681		0.142215		0.321473
2013	Sichuan	0.59169		0.550443		0.999348		0.571066		0.755443
	Guizhou	0.461068		0.00384818		0.181203		0.232458		0.205237
	Jiangsu	0.521029		0.66046		0.993012		0.590745		0.765909
	Anhui	0.274007		0.167516		0.970478		0.220762		0.462865
	Shanxi	0.172795		0.0406778		0.785474		0.106736		0.289549
2014	Sichuan	0.589436		0.555228		0.999553		0.572332		0.756357
	Guizhou	0.412193		0.0160923		0.380326		0.214143		0.285384
	Jiangsu	0.583177		0.668897		0.997654		0.626037		0.790296
	Anhui	0.296143		0.174469		0.965999		0.235306		0.476766
	Shanxi	0.0870983		0.0319691		0.886354		0.0595337		0.229713
2015	Sichuan	0.632697		0.553277		0.997755		0.592987		0.769192
	Guizhou	0.439606		0.0228315		0.433288		0.231219		0.316519
	Jiangsu	0.487032		0.676531		0.986649		0.581782		0.757637
	Anhui	0.26465		0.179741		0.981576		0.222196		0.467014
	Shanxi	0.187519		0.0288783		0.680122		0.108199		0.271272
2016	Sichuan	0.504224		0.538187		0.999469		0.521205		0.721754
	Guizhou	0.512146		0.0318781		0.469737		0.272012		0.357455
	Jiangsu	0.455694		0.687045		0.979292		0.571369		0.748022
	Anhui	0.274492		0.205068		0.989466		0.23978		0.487087
	Shanxi	0.214415		0.0227206		0.588669		0.118568		0.264191
2017	Sichuan	0.573149		0.542471		0.999622		0.55781		0.746726
	Guizhou	0.530838		0.0304428		0.452974		0.28064		0.356543
	Jiangsu	0.462171		0.675699		0.982235		0.568935		0.747548
	Anhui	0.268735		0.189104		0.984758		0.22892		0.474795
	Shanxi	0.194499		0.0198672		0.579963		0.107183		0.249324
2018	Sichuan	0.608501		0.552259		0.998825		0.58038		0.761379
	Guizhou	0.469042		0.0269123		0.453075		0.247977		0.33519
	Jiangsu	0.396404		0.660191		0.968334		0.528297		0.71524
	Anhui	0.310333		0.172967		0.958758		0.24165		0.481336
	Shanxi	0.221364		0.0142502		0.476752		0.117807		0.236991
2019	Sichuan	0.560595		0.507188		0.998748		0.533892		0.730222
	Guizhou	0.474931		0.0304617		0.475985		0.252696		0.346814
	Jiangsu	0.449991		0.711164		0.974376		0.580577		0.752131
	Anhui	0.353041		0.266841		0.990284		0.309941		0.554012
	Shanxi	0.2049		0.018112		0.54633		0.111506		0.246818
2020	Sichuan	0.576252		0.493135		0.996975		0.534694		0.730121
	Guizhou	0.447495		0.0287943		0.476658		0.238145		0.336918
	Jiangsu	0.432106		0.719496		0.96836		0.575801		0.746715
	Anhui	0.315309		0.305702		0.99988		0.310505		0.557197
	Shanxi	0.255138		0.0173293		0.488083		0.136233		0.257863
2021	Sichuan	0.623405		0.4762		0.990999		0.549803		0.738142
	Guizhou	0.480014		0.020097		0.392786		0.250056		0.313398
	Jiangsu	0.467292		0.732771		0.975224		0.600032		0.764961
	Anhui	0.320413		0.314612		0.999958		0.317512		0.56347
	Shanxi	0.190476		0.0138909		0.503391		0.102183		0.2268

## Sheet: Decoupling model
		HQDBI		STI			Decoupling index
2011	Sichuan	0.66221		0.52769			-0.30993
	Guizhou	0.357473		0.00234388			-1.72434
	Jiangsu	0.462257		0.689332			-0.385415
	Anhui	0.185807		0.207208			-3.4902
	Shanxi	0.274936		0.0502221			0.891789
2012	Sichuan	0.592418		0.544927			-8.23962
	Guizhou	0.439176		0.00142013			34.2998
	Jiangsu	0.498759		0.668353			-0.264492
	Anhui	0.193834		0.175964			-0.11607
	Shanxi	0.239913		0.0445168			0.308254
2013	Sichuan	0.59169		0.550443			-2.28162
	Guizhou	0.461068		0.00384818			-30.016
	Jiangsu	0.521029		0.66046			0.107105
	Anhui	0.274007		0.167516			0.513755
	Shanxi	0.172795		0.0406778			0.431678
2014	Sichuan	0.589436		0.555228			-0.0478826
	Guizhou	0.412193		0.0160923			6.29724
	Jiangsu	0.583177		0.668897			-0.0692213
	Anhui	0.296143		0.174469			-0.284132
	Shanxi	0.0870983		0.0319691			-0.0838554
2015	Sichuan	0.632697		0.553277			0.134316
	Guizhou	0.439606		0.0228315			2.40122
	Jiangsu	0.487032		0.676531			-0.241522
	Anhui	0.26465		0.179741			3.78923
	Shanxi	0.187519		0.0288783			-1.48667
2016	Sichuan	0.504224		0.538187			0.0582404
	Guizhou	0.512146		0.0318781			-1.23366
	Jiangsu	0.455694		0.687045			-1.16186
	Anhui	0.274492		0.205068			3.71186
	Shanxi	0.214415		0.0227206			1.35211
2017	Sichuan	0.573149		0.542471			0.292524
	Guizhou	0.530838		0.0304428			0.996203
	Jiangsu	0.462171		0.675699			0.161281
	Anhui	0.268735		0.189104			-0.551278
	Shanxi	0.194499		0.0198672			-2.04696
2018	Sichuan	0.608501		0.552259			1.03663
	Guizhou	0.469042		0.0269123			10.5051
	Jiangsu	0.396404		0.660191			0.571143
	Anhui	0.310333		0.172967			3.9437
	Shanxi	0.221364		0.0142502			-3.64369
2019	Sichuan	0.560595		0.507188			-0.992104
	Guizhou	0.474931		0.0304617			0.947521
	Jiangsu	0.449991		0.711164			-0.294786
	Anhui	0.353041		0.266841			-1.36263
	Shanxi	0.2049		0.018112			-0.176249
2020	Sichuan	0.576252		0.493135			-0.419682
	Guizhou	0.447495		0.0287943			-4.15655
	Jiangsu	0.432106		0.719496			0.226588
	Anhui	0.315309		0.305702			1.80091
	Shanxi	0.255138		0.0173293			0.782883
2021	Sichuan	0.623405		0.4762
	Guizhou	0.480014		0.020097
	Jiangsu	0.467292		0.732771
	Anhui	0.320413		0.314612
	Shanxi	0.190476		0.0138909
