# Supplementary material for: Coordination between scientific and technological innovation and the high-quality development of Baijiu industry: The coupling and decoupling perspective
Source: PLoS One. 2024 May 7;19(5):e0301589. doi: 10.1371/journal.pone.0301589 (PMC11075833; doi:10.1371/journal.pone.0301589)
Supplement: S3 File — (XLSX) [file pone.0301589.s003.xlsx]

## Sheet: Coordinating influence of HQDBI
The coordinating influence of HQDBI on STI subsystems										HQDBI and Innovation input						HQDBI and Innovation output						HQDBI and Innovation environment
		HQDBI	D			Innovation input	Innovation output	Innovation environment		C	T	D		CI		C	T	D		CI		C	T	D		CI
2011	Sichuan	0.66221	0.768854			0.207199	0.30756	0.753818		0.852113	0.434704	0.608619		-0.0295847		0.930731	0.484885	0.671787		-0.0272334		0.997905	0.708014	0.840554		0.0383455
	Guizhou	0.357473	0.170135			0	0.00513697	0.0016878		0	0.178737	0		-0.0314128		0.236355	0.181305	0.207008		0.0103451		0.13678	0.17958	0.156726		-0.00717141
	Jiangsu	0.462257	0.751325			1	1	0.419099		0.929925	0.731129	0.824557		0.0135211		0.929925	0.731129	0.824557		0.0205462		0.9988	0.440678	0.663438		-0.0470027
	Anhui	0.185807	0.442963			0.165041	0.208462	0.221107		0.998247	0.175424	0.418469		-0.00452226		0.998348	0.197135	0.443632		0.000187687		0.99623	0.203457	0.450211		0.00387651
	Shanxi	0.274936	0.342793			0.0454919	0.0331603	0.0608059		0.698043	0.160214	0.334419		-0.00154599		0.619824	0.154048	0.309003		-0.00948016		0.770217	0.167871	0.359579		0.00897734
					Weights of subsystem	0.184634	0.280563	0.534803
2012	Sichuan	0.592418	0.753775			0.260007	0.275545	0.775104		0.920832	0.426212	0.626474		-0.0248413		0.930978	0.433982	0.635631		-0.0306643		0.991037	0.683761	0.823184		0.0378496
	Guizhou	0.439176	0.158031			0	0.00364888	0.0008675		0	0.219588	0		-0.030838		0.180799	0.221413	0.200078		0.0109135		0.0887132	0.220022	0.13971		-0.00999055
	Jiangsu	0.498759	0.759844			1	1	0.391818		0.942418	0.74938	0.840374		0.0157147		0.942418	0.74938	0.840374		0.0209019		0.992764	0.445288	0.664881		-0.0517841
	Anhui	0.193834	0.429748			0.178787	0.181449	0.172343		0.999184	0.186311	0.431461		0.000334387		0.999455	0.187642	0.433058		0.000859304		0.998276	0.183088	0.427519		-0.00121509
	Shanxi	0.239913	0.321473			0.0447226	0.0261121	0.0532032		0.727832	0.142318	0.321844		7.2397e-05		0.595052	0.133013	0.281335		-0.0104178		0.770878	0.146558	0.336123		0.0079887
					Weights of subsystem	0.195139	0.259552	0.545309
2013	Sichuan	0.59169	0.755443			0.252692	0.278783	0.782392		0.91587	0.422191	0.62183		-0.0260027		0.933158	0.435237	0.637295		-0.0302317		0.990323	0.687041	0.824859		0.0381447
	Guizhou	0.461068	0.205237			0.00483363	0.00909908	0.00105409		0.202654	0.232951	0.217275		0.00234278		0.275524	0.235084	0.254502		0.0126059		0.0954101	0.231061	0.148477		-0.0311897
	Jiangsu	0.521029	0.765909			1	1	0.382101		0.949125	0.760515	0.849602		0.0162877		0.949125	0.760515	0.849602		0.0214154		0.988097	0.451565	0.667975		-0.0538155
	Anhui	0.274007	0.462865			0.174329	0.182591	0.158083		0.974972	0.224168	0.467502		0.000902293		0.979753	0.228299	0.472945		0.00257912		0.963339	0.216045	0.456207		-0.00365873
	Shanxi	0.172795	0.289549			0.0436686	0.0156513	0.0512722		0.802593	0.108232	0.294731		0.0010084		0.55193	0.0942232	0.228045		-0.0157376		0.840153	0.112034	0.306798		0.0094787
					Weights of subsystem	0.194613	0.255879	0.549508
2014	Sichuan	0.589436	0.756357			0.248459	0.296357	0.787455		0.913453	0.418947	0.618618		-0.0269039		0.943678	0.442897	0.646492		-0.0283999		0.989604	0.688445	0.825402		0.0377107
	Guizhou	0.412193	0.285384			0.0297867	0.0355981	0.001963		0.501405	0.22099	0.332875		0.00927614		0.541026	0.223896	0.348042		0.016197		0.137365	0.207078	0.168657		-0.0637534
	Jiangsu	0.583177	0.790296			1	1	0.393782		0.964719	0.791589	0.873877		0.0163253		0.964719	0.791589	0.873877		0.0216053		0.981029	0.488479	0.692252		-0.0535498
	Anhui	0.296143	0.476766			0.184902	0.194977	0.161032		0.972895	0.240523	0.483739		0.00136205		0.978554	0.24556	0.490198		0.00347209		0.955332	0.228588	0.467308		-0.0051655
	Shanxi	0.0870983	0.229713			0.0245512	0.00744898	0.046227		0.828351	0.0558247	0.215041		-0.00286585		0.538808	0.0472736	0.159598		-0.0181246		0.951854	0.0666626	0.251899		0.0121176
					Weights of subsystem	0.195325	0.258497	0.546177
2015	Sichuan	0.632697	0.769192			0.275884	0.299295	0.784019		0.919661	0.454291	0.646369		-0.0239223		0.933825	0.465996	0.659666		-0.0297746		0.994279	0.708358	0.839229		0.0373565
	Guizhou	0.439606	0.316519			0.0478304	0.0449141	0.00244789		0.594971	0.243718	0.380796		0.0125193		0.580018	0.24226	0.374853		0.0158582		0.148416	0.221027	0.181119		-0.0722195
	Jiangsu	0.487032	0.757637			1	1	0.393547		0.938617	0.743516	0.83539		0.0151441		0.938617	0.743516	0.83539		0.0211371		0.994349	0.44029	0.661666		-0.0511892
	Anhui	0.26465	0.467014			0.200008	0.210848	0.156485		0.990276	0.232329	0.479656		0.00246233		0.993578	0.237749	0.486027		0.00516873		0.966453	0.210568	0.451114		-0.0084805
	Shanxi	0.187519	0.271272			0.0128597	0.000593207	0.0491439		0.490136	0.100189	0.2216		-0.00967468		0.112134	0.0940562	0.102698		-0.0458266		0.811255	0.118332	0.309834		0.0205683
					Weights of subsystem	0.194772	0.27185	0.533379
2016	Sichuan	0.504224	0.721754			0.263426	0.316478	0.778124		0.949528	0.383825	0.603699		-0.026588		0.973482	0.410351	0.632036		-0.0241022		0.976923	0.641174	0.79144		0.0352709
	Guizhou	0.512146	0.357455			0.0694883	0.0513612	0.00480166		0.648683	0.290817	0.434337		0.017315		0.575632	0.281754	0.402724		0.0121611		0.191856	0.258474	0.222688		-0.0682111
	Jiangsu	0.455694	0.748022			1	1	0.381681		0.927463	0.727847	0.821615		0.0165743		0.927463	0.727847	0.821615		0.0197702		0.996086	0.418688	0.645794		-0.0517421
	Anhui	0.274492	0.487087			0.315235	0.230715	0.142434		0.997611	0.294864	0.542364		0.0124493		0.996239	0.252604	0.501651		0.00391242		0.948511	0.208463	0.444668		-0.0214702
	Shanxi	0.214415	0.264191			0.00881105	0.00851671	0.0364489		0.389428	0.111613	0.208483		-0.0125465		0.383374	0.111466	0.20672		-0.0154394		0.704794	0.125432	0.297327		0.0167714
					Weights of subsystem	0.225217	0.268644	0.506139
2017	Sichuan	0.573149	0.746726			0.261516	0.333449	0.776679		0.927685	0.417332	0.622216		-0.0267066		0.964415	0.453299	0.661187		-0.0238744		0.988567	0.674914	0.816822		0.0354966
	Guizhou	0.530838	0.356543			0.0718543	0.0434133	0.00575343		0.648099	0.301346	0.44193		0.0183151		0.528713	0.287126	0.389624		0.00923331		0.205983	0.268296	0.235084		-0.0615069
	Jiangsu	0.462171	0.747548			1	1	0.359593		0.929894	0.731086	0.824519		0.0165099		0.929894	0.731086	0.824519		0.0214832		0.992179	0.410882	0.638489		-0.0552271
	Anhui	0.268735	0.474795			0.291827	0.2171	0.130164		0.999151	0.280281	0.529191		0.0116676		0.994336	0.242917	0.491469		0.00465369		0.937723	0.19945	0.432468		-0.0214345
	Shanxi	0.194499	0.249324			0.0107687	0.0222955	0.0223826		0.445912	0.102634	0.213929		-0.00759189		0.607504	0.108398	0.256616		0.00203535		0.608445	0.108441	0.256866		0.00381958
					Weights of subsystem	0.214494	0.279107	0.506399
2018	Sichuan	0.608501	0.761379			0.284243	0.326522	0.784702		0.931705	0.446372	0.644893		-0.0244645		0.953443	0.467512	0.667642		-0.0260512		0.99197	0.696601	0.831269		0.0357878
	Guizhou	0.469042	0.33519			0.0766872	0.0263758	0.00678854		0.695056	0.272865	0.435496		0.0210663		0.449021	0.247709	0.333507		-0.000467831		0.237177	0.237915	0.237546		-0.0499999
	Jiangsu	0.396404	0.71524			1	1	0.336392		0.901753	0.698202	0.793477		0.0164314		0.901753	0.698202	0.793477		0.0217434		0.996641	0.366398	0.60429		-0.0568131
	Anhui	0.310333	0.481336			0.286423	0.215039	0.103599		0.999197	0.298378	0.546021		0.0135852		0.983412	0.262686	0.508261		0.00748291		0.866349	0.206966	0.423444		-0.0296439
	Shanxi	0.221364	0.236991			0.00854596	0.0142734	0.0165772		0.378361	0.114955	0.208553		-0.00597254		0.477093	0.117819	0.237087		2.67882e-05		0.509178	0.118971	0.246124		0.00467677
					Weights of subsystem	0.210021	0.277916	0.512063
2019	Sichuan	0.560595	0.730222			0.303969	0.328202	0.683897		0.954931	0.432282	0.642495		-0.0186424		0.965212	0.444399	0.654934		-0.0203137		0.99508	0.622246	0.786883		0.0293323
	Guizhou	0.474931	0.346814			0.0812602	0.0303873	0.00964782		0.706415	0.278096	0.443228		0.0204886		0.475473	0.252659	0.346602		-5.71763e-05		0.27938	0.242289	0.260175		-0.0448512
	Jiangsu	0.449991	0.752131			1	1	0.442055		0.925266	0.724995	0.819032		0.0142169		0.925266	0.724995	0.819032		0.018051		0.99996	0.446023	0.667836		-0.0436374
	Anhui	0.353041	0.554012			0.318772	0.245864	0.256457		0.998698	0.335906	0.579197		0.00535185		0.983857	0.299452	0.542788		-0.00302856		0.987365	0.304749	0.548542		-0.00283188
	Shanxi	0.2049	0.246818			0.00716211	0.0339576	0.014348		0.361292	0.106031	0.195725		-0.0108576		0.698442	0.119429	0.288815		0.0113314		0.494608	0.109624	0.232854		-0.00722888
					Weights of subsystem	0.212506	0.269815	0.517679
2020	Sichuan	0.576252	0.730121			0.327882	0.349173	0.637198		0.961529	0.452067	0.659299		-0.0146519		0.969427	0.462713	0.669751		-0.0167827		0.998738	0.606725	0.778434		0.0248871
	Guizhou	0.447495	0.336918			0.0727993	0.0277769	0.0116699		0.693807	0.260147	0.424843		0.0181905		0.469163	0.237636	0.333901		-0.000838567		0.314767	0.229583	0.268821		-0.0350776
	Jiangsu	0.432106	0.746715			1	1	0.455456		0.918015	0.716053	0.81077		0.013252		0.918015	0.716053	0.81077		0.0178072		0.999654	0.443781	0.666054		-0.0415499
	Anhui	0.315309	0.557197			0.317938	0.238351	0.337135		0.999991	0.316624	0.562691		0.00113663		0.990293	0.27683	0.523587		-0.00934357		0.99944	0.326222	0.570999		0.00710955
	Shanxi	0.255138	0.257863			0.0108539	0.0298394	0.0131785		0.395678	0.132996	0.229398		-0.0058889		0.612354	0.142489	0.295387		0.0104316		0.432219	0.134158	0.240802		-0.00878829
					Weights of subsystem	0.206885	0.277998	0.515118
2021	Sichuan	0.623405	0.738142			0.316629	0.312394	0.629776		0.945251	0.470017	0.666546		-0.0139022		0.943157	0.4679	0.664306		-0.0215821		0.999987	0.62659	0.79157		0.0274364
	Guizhou	0.480014	0.313398			0.0427057	0.0222188	0.0103405		0.547811	0.26136	0.378386		0.012619		0.411256	0.251116	0.321361		0.00232762		0.287354	0.245177	0.265429		-0.0246333
	Jiangsu	0.467292	0.764961			1	1	0.47962		0.931768	0.733646	0.826794		0.0120064		0.931768	0.733646	0.826794		0.0180736		0.999915	0.473456	0.688052		-0.0394946
	Anhui	0.320413	0.56347			0.298045	0.296928	0.330942		0.999346	0.309229	0.555901		-0.00146973		0.999276	0.30867	0.55538		-0.00236484		0.999869	0.325677	0.570644		0.00368382
	Shanxi	0.190476	0.2268			0.012238	0.0280747	0.00644257		0.476345	0.101357	0.219729		-0.00137299		0.669199	0.109275	0.27042		0.0127501		0.35579	0.0984593	0.187165		-0.0203535
					Weights of subsystem	0.194175	0.292299	0.513526

## Sheet: Coordinating influence of STI
The coordinating influence of STI on HQDBI subsystems											STI and Innovation						STI and Coordination						STI and Sustainability						STI and openness and sharing
		STI	D			Innovation	Coordination	Sustainability	Openness and sharing		C	T	D		CI		C	T	D		CI		C	T	D		CI		C	T	D		CI
2011	Sichuan	0.52769	0.768854			0.565992	0.772841	0.738754	0.412502		0.999387	0.546841	0.73926		-0.00650955		0.982073	0.650266	0.79913		0.0105173		0.986015	0.633222	0.790168		0.00593033		0.992467	0.470096	0.683048		-0.013251
	Guizhou	0.00234388	0.170135			0.472731	0.353679	0.27723	0.346403		0.140134	0.237538	0.182447		0.0027082		0.161743	0.178012	0.169682		-0.000157426		0.182356	0.139787	0.159659		-0.00291474		0.16341	0.174374	0.168803		-0.000205811
	Jiangsu	0.689332	0.751325			0.111248	0.546216	0.463616	0.770916		0.691808	0.40029	0.526236		-0.0495121		0.993269	0.617774	0.783336		0.0111199		0.980649	0.576474	0.751877		0.000153445		0.998438	0.730124	0.853805		0.0158261
	Anhui	0.207208	0.442963			0.067401	0.29825	0.130759	0.200707		0.8607	0.137304	0.34377		-0.021819		0.983645	0.252729	0.498594		0.019325		0.97408	0.168983	0.405713		-0.0103638		0.999873	0.203957	0.451588		0.00133198
	Shanxi	0.0502221	0.342793			0.342446	0.42295	0.123757	0.118202		0.667956	0.196334	0.362136		0.00425487		0.616031	0.236586	0.381765		0.013538		0.906286	0.0869895	0.28078		-0.0172536		0.914924	0.0842123	0.277575		-0.0100717
					Weights of subsystem	0.219966	0.347377	0.278226	0.154431
2012	Sichuan	0.544927	0.753775			0.382918	0.736114	0.749353	0.272443		0.984638	0.463922	0.675866		-0.0174918		0.9888	0.640521	0.795831		0.0143558		0.987448	0.64714	0.799385		0.0130926		0.942798	0.408685	0.620731		-0.0195683
	Guizhou	0.00142013	0.158031			0.738013	0.493093	0.302209	0.12519		0.0875643	0.369717	0.179928		0.00491625		0.107024	0.247257	0.162673		-0.201771		0.13646	0.151814	0.143932		-0.00404697		0.210625	0.0633051	0.115471		-0.00625971
	Jiangsu	0.668353	0.759844			0.115621	0.568558	0.458601	1		0.709169	0.391987	0.527243		-0.0522231		0.99674	0.618455	0.785137		0.0107053		0.982527	0.563477	0.744064		-0.00452959		0.980043	0.834176	0.904173		0.0212282
	Anhui	0.175964	0.429748			0.0754745	0.294021	0.144652	0.237983		0.916664	0.125719	0.339474		-0.0202682		0.967937	0.234992	0.476925		-0.0945018		0.99522	0.160308	0.399426		-0.0087038		0.988713	0.206973	0.452368		0.0033271
	Shanxi	0.0445168	0.321473			0.303825	0.370382	0.103196	0.106387		0.667726	0.174171	0.341025		0.00438988		0.618977	0.207449	0.358338		-0.134981		0.91771	0.0738562	0.260343		-0.0175475		0.912087	0.0754517	0.262333		-0.00869845
					Weights of subsystem	0.224518	0.341348	0.287053	0.147082
2013	Sichuan	0.550443	0.755443			0.320925	0.735402	0.686709	0.476484		0.964687	0.435684	0.648304		-0.0232103		0.989601	0.642922	0.797644		0.0141266		0.993915	0.618576	0.7841		0.00848358		0.997403	0.513463	0.715632		-0.00607419
	Guizhou	0.00384818	0.205237			0.747947	0.439059	0.340532	0.335899		0.142723	0.375898	0.231623		0.00571624		0.185612	0.221454	0.202742		-0.185013		0.210232	0.17219	0.190263		-0.00443296		0.211644	0.169874	0.189612		-0.00238398
	Jiangsu	0.66046	0.765909			0.118422	0.614744	0.531477	0.866797		0.718122	0.389441	0.528835		-0.0513592		0.999357	0.637602	0.798243		0.0143271		0.994128	0.595968	0.76972		0.00112819		0.990831	0.763629	0.869843		0.0158581
	Anhui	0.167516	0.462865			0.0870607	0.479059	0.153471	0.323448		0.948747	0.127288	0.347512		-0.0249899		0.876262	0.323288	0.532245		-0.074714		0.999042	0.160494	0.400425		-0.0184851		0.948224	0.245482	0.482464		0.00299039
	Shanxi	0.0406778	0.289549			0.265062	0.179318	0.091042	0.186101		0.679251	0.15287	0.322238		0.0070816		0.776437	0.109998	0.292244		-0.155053		0.924014	0.0658599	0.246689		-0.0126883		0.767328	0.113389	0.294969		0.000826958
					Weights of subsystem	0.216638	0.334743	0.296041	0.152578
2014	Sichuan	0.555228	0.756357			0.437224	0.755151	0.66656	0.260882		0.992906	0.496226	0.70193		-0.0107672		0.988293	0.655189	0.804686		0.0167592		0.99584	0.610894	0.77997		0.00711657		0.932694	0.408055	0.61692		-0.0214741
	Guizhou	0.0160923	0.285384			0.386735	0.470161	0.375574	0.386036		0.391676	0.201414	0.280871		-0.000892694		0.357766	0.243126	0.294928		-0.160013		0.396982	0.195833	0.278823		-0.00197752		0.392002	0.201064	0.280744		-0.000714501
	Jiangsu	0.668897	0.790296			0.494053	0.606022	0.52996	0.750369		0.988633	0.581475	0.758199		-0.00634975		0.998783	0.63746	0.797925		0.0144147		0.993262	0.599428	0.771615		-0.00563044		0.998351	0.709633	0.841702		0.00791682
	Anhui	0.174469	0.476766			0.202836	0.466263	0.138793	0.340877		0.99717	0.188652	0.433726		-0.00851441		0.890283	0.320366	0.534056		-0.0770887		0.993494	0.156631	0.394477		-0.0248011		0.946431	0.257673	0.493832		0.00262828
	Shanxi	0.0319691	0.229713			0.0014367	0.0875068	0.0654562	0.238569		0.405748	0.0167029	0.0823236		-0.0291577		0.885393	0.059738	0.229982		-0.182535		0.939072	0.0487127	0.21388		-0.00477181		0.645616	0.135269	0.295519		0.0101346
					Weights of subsystem	0.197828	0.346777	0.30139	0.154006
2015	Sichuan	0.553277	0.769192			0.732676	0.746281	0.592484	0.346479		0.990221	0.642976	0.797928		0.0058924		0.98891	0.649779	0.801606		0.0105523		0.999414	0.57288	0.756667		-0.00391395		0.973229	0.449878	0.66169		-0.016868
	Guizhou	0.0228315	0.316519			0.699514	0.448211	0.341799	0.276891		0.349905	0.361173	0.355494		0.00799203		0.429515	0.235521	0.318057		-0.146863		0.48454	0.182315	0.297219		-0.00603119		0.530557	0.149861	0.281975		-0.00542024
	Jiangsu	0.676531	0.757637			0.102982	0.585965	0.543808	0.670586		0.677223	0.389757	0.513763		-0.050007		0.997424	0.631248	0.793487		0.00790916		0.994068	0.610169	0.778813		0.00661738		0.99999	0.673558	0.820702		0.00989549
	Anhui	0.179741	0.467014			0.0844212	0.434306	0.146828	0.382842		0.932629	0.132081	0.350974		-0.0237943		0.910017	0.307023	0.52858		-0.0783291		0.994908	0.163284	0.403054		-0.0199871		0.93256	0.281291	0.512173		0.0070859
	Shanxi	0.0288783	0.271272			0.355262	0.210848	0.0420763	0.209569		0.527352	0.19207	0.318258		0.00963476		0.651006	0.119863	0.279341		-0.159467		0.982549	0.0354773	0.186703		-0.0264272		0.652509	0.119224	0.278917		0.00119964
					Weights of subsystem	0.205052	0.325541	0.312496	0.15691
2016	Sichuan	0.538187	0.721754			0.251433	0.690283	0.572355	0.270941		0.931729	0.39481	0.606511		-0.0229685		0.992306	0.614235	0.78071		0.0202437		0.999527	0.555271	0.744989		0.0071831		0.94388	0.404564	0.617948		-0.0153814
	Guizhou	0.0318781	0.357455			0.71854	0.610735	0.368501	0.305773		0.403365	0.375209	0.389032		0.00629353		0.434263	0.321307	0.373539		-0.119565		0.541407	0.20019	0.329217		-0.00872982		0.5848	0.168826	0.314212		-0.0064075
	Jiangsu	0.687045	0.748022			0.0304622	0.571745	0.528725	0.606368		0.403252	0.358753	0.380353		-0.0732788		0.995796	0.629395	0.791675		0.0240084		0.991485	0.607885	0.776343		0.00875538		0.998053	0.646706	0.803397		0.00820511
	Anhui	0.205068	0.487087			0.131935	0.423648	0.14132	0.398453		0.976169	0.168501	0.405568		-0.0162472		0.93762	0.314358	0.542907		-0.06141		0.98292	0.173194	0.412596		-0.0230291		0.947273	0.301761	0.534649		0.00704741
	Shanxi	0.0227206	0.264191			0.348724	0.278293	0.0381701	0.253451		0.479277	0.185722	0.298349		0.00680793		0.528329	0.150507	0.281988		-0.151001		0.967276	0.0304454	0.171607		-0.0286226		0.549551	0.138086	0.275472		0.00167158
					Weights of subsystem	0.199306	0.343367	0.309153	0.148174
2017	Sichuan	0.542471	0.746726			0.294792	0.881473	0.574176	0.274581		0.955244	0.418632	0.632373		-0.0249757		0.971247	0.711972	0.831566		0.0284578		0.999597	0.558324	0.74706		0.000101108		0.944721	0.408526	0.621243		-0.0180452
	Guizhou	0.0304428	0.356543			0.800096	0.604017	0.367827	0.293942		0.375823	0.41527	0.395054		0.00841122		0.427457	0.31723	0.368242		-0.126955		0.531394	0.199135	0.325298		-0.0094469		0.583234	0.162192	0.307565		-0.0070434
	Jiangsu	0.675699	0.747548			0.17978	0.545487	0.493209	0.631465		0.814833	0.42774	0.590369		-0.0343291		0.994299	0.610593	0.779174		0.0108841		0.987738	0.584454	0.759794		0.00370272		0.999427	0.653582	0.808213		0.00872402
	Anhui	0.189104	0.474795			0.162588	0.353208	0.194409	0.389184		0.997154	0.175846	0.418743		-0.0122423		0.953117	0.271156	0.508373		-0.0799504		0.999904	0.191757	0.437879		-0.0111617		0.938239	0.289144	0.520852		0.00662321
	Shanxi	0.0198672	0.249324			0.32475	0.253362	0.0348699	0.195004		0.466161	0.172309	0.283414		0.00744562		0.519328	0.136615	0.26636		-0.161129		0.961705	0.0273686	0.162236		-0.0263315		0.579352	0.107435	0.249485		2.32075e-05
					Weights of subsystem	0.218408	0.33543	0.302355	0.143807
2018	Sichuan	0.552259	0.761379			0.39738	0.879277	0.58758	0.335502		0.986611	0.47482	0.684443		-0.0170206		0.973558	0.715768	0.834771		0.0250777		0.99952	0.56992	0.754749		-0.00193336		0.969735	0.443881	0.656084		-0.0153189
	Guizhou	0.0269123	0.33519			0.583821	0.53907	0.383312	0.301857		0.410482	0.305367	0.354044		0.00417118		0.425623	0.282991	0.347056		0.00405456		0.495177	0.205112	0.318696		-0.00480955		0.548296	0.164385	0.300219		-0.00508773
	Jiangsu	0.660191	0.71524			0.121709	0.467204	0.43208	0.57632		0.725061	0.39095	0.532412		-0.0404468		0.98524	0.563697	0.745236		0.0102497		0.97795	0.546136	0.730817		0.00454199		0.997697	0.618255	0.785386		0.0102052
	Anhui	0.172967	0.481336			0.225618	0.427227	0.183761	0.418288		0.991237	0.199293	0.444462		-0.00815756		0.905836	0.300097	0.521382		0.0136837		0.999542	0.178364	0.422235		-0.017233		0.90986	0.295627	0.518632		0.00542614
	Shanxi	0.0142502	0.236991			0.392456	0.215984	0.068268	0.280674		0.367752	0.203353	0.273466		0.00806926		0.481927	0.115117	0.235538		-0.000496581		0.755961	0.0412591	0.176608		-0.017607		0.428876	0.147462	0.251481		0.00210811
					Weights of subsystem	0.221229	0.341699	0.291587	0.145485
2019	Sichuan	0.507188	0.730222			0.53184	0.703503	0.578044	0.236486		0.999719	0.519514	0.720672		-0.00222677		0.986766	0.605346	0.772874		0.014144		0.997866	0.542616	0.735839		0.00165063		0.931396	0.371837	0.588496		-0.0200326
	Guizhou	0.0304617	0.346814			0.605222	0.560263	0.356665	0.30568		0.427192	0.317842	0.368483		0.00505273		0.442301	0.295362	0.36144		0.00485033		0.538498	0.193563	0.322852		-0.0070415		0.57414	0.168071	0.310638		-0.00511326
	Jiangsu	0.711164	0.752131			0.297959	0.53927	0.398306	0.598792		0.912324	0.504561	0.678471		-0.0171756		0.990506	0.625217	0.786944		0.0115446		0.959418	0.554735	0.729536		-0.00663991		0.996314	0.654978	0.807814		0.0078707
	Anhui	0.266841	0.554012			0.377406	0.440559	0.213801	0.397007		0.985164	0.322123	0.563333		0.00217338		0.969378	0.3537	0.58555		0.0104583		0.993893	0.240321	0.488726		-0.0191853		0.980588	0.331924	0.570509		0.00233182
	Shanxi	0.018112	0.246818			0.271007	0.266234	0.0758053	0.220346		0.484648	0.144559	0.264689		0.00416715		0.488424	0.142173	0.263516		0.00553727		0.789073	0.0469586	0.192494		-0.0159641		0.529851	0.119229	0.251343		0.000639651
					Weights of subsystem	0.233176	0.33161	0.293866	0.141348
2020	Sichuan	0.493135	0.730121			0.604177	0.700268	0.58314	0.223458		0.994867	0.548656	0.73881		0.00190232		0.984822	0.596702	0.76658		0.0122661		0.996497	0.538138	0.732293		0.000658401		0.926485	0.358297	0.576157		-0.0217876
	Guizhou	0.0287943	0.336918			0.415888	0.575562	0.386054	0.323538		0.492177	0.222341	0.330804		-0.00133848		0.426026	0.302178	0.358798		0.00736112		0.508298	0.207424	0.324705		-0.00370203		0.54789	0.176166	0.310676		-0.00371345
	Jiangsu	0.719496	0.746715			0.257536	0.507287	0.390918	0.611675		0.88116	0.488516	0.656095		-0.0198397		0.984925	0.613392	0.777268		0.0102789		0.955217	0.555207	0.728247		-0.00559808		0.996714	0.665585	0.814493		0.00959138
	Anhui	0.305702	0.557197			0.343947	0.415494	0.135618	0.417736		0.998266	0.324824	0.569439		0.00268023		0.988344	0.360598	0.596988		0.0133869		0.92275	0.22066	0.451236		-0.0321195		0.987936	0.361719	0.597792		0.0057446
	Shanxi	0.0173293	0.257863			0.353523	0.290203	0.146419	0.252443		0.422112	0.185426	0.279769		0.004796		0.461191	0.153766	0.2663		0.00283838		0.615237	0.0818739	0.224437		-0.0101323		0.490348	0.134886	0.257179		-9.67349e-05
					Weights of subsystem	0.218934	0.336429	0.303126	0.141511
2021	Sichuan	0.4762	0.738142			0.598143	0.840039	0.566486	0.230234		0.993538	0.537172	0.730548		-0.00167794		0.961036	0.658119	0.795284		0.195599		0.996244	0.521343	0.720684		-0.00523307		0.937428	0.353217	0.575426		-0.0216644
	Guizhou	0.020097	0.313398			0.622022	0.494881	0.440933	0.293683		0.348244	0.321059	0.334375		0.00463491		0.387309	0.257489	0.315797		0.00765509		0.408369	0.230515	0.306815		-0.00197338		0.489677	0.15689	0.277174		-0.00482296
	Jiangsu	0.732771	0.764961			0.36447	0.573145	0.365253	0.592438		0.941983	0.548621	0.718882		-0.0101811		0.992501	0.652958	0.805023		0.0735889		0.942322	0.549012	0.719268		-0.0136963		0.994377	0.662605	0.811714		0.00622475
	Anhui	0.314612	0.56347			0.393628	0.385306	0.132265	0.453772		0.993757	0.35412	0.593219		0.00657294		0.994886	0.349959	0.590059		0.0471774		0.912961	0.223439	0.451653		-0.0335167		0.983463	0.384192	0.614686		0.00681894
	Shanxi	0.0138909	0.2268			0.259009	0.210352	0.10552	0.21633		0.439592	0.13645	0.244913		0.00400203		0.482114	0.112122	0.232498		0.00559678		0.641237	0.0597057	0.195667		-0.00933203		0.476222	0.115111	0.234133		0.000976309
					Weights of subsystem	0.220949	0.346163	0.299746	0.133142
